# Supplementary material for: Hnf4α integrates AIF and caspase 3/9 signaling to restrict single and coinfecting pathogens in teleosts
Source: PLoS Pathog. 2025 Sep 8;21(9):e1013491. doi: 10.1371/journal.ppat.1013491 (PMC12425335; doi:10.1371/journal.ppat.1013491)
Supplement: S1 Data — (XLSX) [file ppat.1013491.s012.xlsx]

## Sheet: Figure 1
Fig 1A	Gill			Spleen			Intestine			Kidney			Liver			Brain			Heart
	2.823e-05	2.885e-05	2.825e-05	0.00119851	0.0013063	0.00126111	0.0286697	0.0225779	0.0199617	0.0367403	0.0370706	0.0399259	0.127484	0.133705	0.148161	0.00013011	4.127e-05	4.028e-05	0.00017599	0.00018173	9.476e-05
Fig 1B	6 hpi	Mock	1.19425	0.929674	0.90069
		A. salmonicida infection	4.94526	4.711	4.75876
		GCRV-II infection	5.89333	6.61122	6.50014
		A. salmonicida + GCRV-II infection	7.21355	6.31412	7.40677
	24 hpi	Mock	1.019	1.02754	0.955056
	24 hpi	A. salmonicidainfection	4.2238	4.73494	5.09394
		GCRV-II infection	6.85832	6.98405	7.28581
		A. salmonicida + GCRV-II infection	4.36392	5.20608	5.86446
	48 hpi	Mock	0.981159	0.979986	1.04002
	48 hpi	A. salmonicidainfection	0.270807	0.346742	0.437125
		GCRV-II infection	0.559212	0.594537	0.633161
		A. salmonicida + GCRV-II infection	0.19557	0.377721	0.371807

## Sheet: Figure 2
Fig 2A		FLAG				gcHNF4α-FLAG
	3 hpi	250500	124500	171500		35500	51500	46500
	6 hpi	4850000	4585000	4295000		2545000	3595000	2700000
Fig 2B		uninfected				A. salmonicida infection
	FLAG	0.269985	0.328215	0.414348		51.6375	51.2367	51.4621
	gcHNF4α-FLAG	0.211292	0.304771	0.390671		34.382	35.412	37.3742
Fig 2C				FLAG				gcHNF4α-FLAG
	uninfected	6 h	95.6498	100.441	103.91		119.344	114.474	118.76
		24 h	92.1806	105.231	109.361		129.185	118.612	136.619
		48 h	121.586	123.403	131.993		148.513	143.722	145.209
	A. salmonicida infection	6 hpi	84.9119	89.5375	98.1278		94.8238	95.815	103.414
		24 hpi	106	107.818	107.636		140.727	125.636	151.818
		48 hpi	93.6364	101.818	102		119.273	125.091	130.546
Fig 2E		FLAG				gcHNF4α-FLAG
		221360	295188	295188		12448	29518.8	2951.87
Fig 2G		FLAG				gcHNF4α-FLAG
	uninfection	99.7835	99.9134	100.303		101.472	99.7185	102.252
	A. salmonicidainfection	49.372	53.7895	55.0238		63.8588	66.2625	67.9515
	GCRV-I infection	21.0481	23.3218	22.6721		45.4742	45.4093	49.2421
	A. salmonicida + GCRV-I infection	12.4729	10.589	9.54959		21.8926	25.5955	24.6211
Fig 2H		A. salmonicida infection				A. salmonicida + GCRV-I infection
	FLAG	2500	2700	2200		5600	5500	4800
	gcHNF4α-FLAG	1700	1200	1300		1500	1600	2200
Fig 2I		gchnf4α
	FLAG + GCRV-I infection	0.968	0.973	1.062
	gcHNF4α-FLAG + GCRV-I infection	767.076	850.219	840.747
	FLAG + A. salmonicida + GCRV-I infection	1.549	1.678	1.755
	gcHNF4α-FLAG + A. salmonicida + GCRV-I infection	803.654	877.182	789.384
Fig 2J		NS38
	FLAG + GCRV-I infection	1.258	0.863	0.921
	gcHNF4α-FLAG + GCRV-I infection	0.151	0.287	0.252
	FLAG + A. salmonicida + GCRV-I infection	2.556	4.012	3.161
	gcHNF4α-FLAG + A. salmonicida + GCRV-I infection	0.68	0.792	0.826
Fig 2K		NS80
	FLAG + GCRV-I infection	0.877	0.995	1.146
	gcHNF4α-FLAG + GCRV-I infection	0.247	0.3	0.261
	FLAG + A. salmonicida + GCRV-I infection	1.67	1.238	1.808
	gcHNF4α-FLAG + A. salmonicida + GCRV-I infection	0.966	0.851	0.774

## Sheet: Figure 3
Fig 3A		FLAG (A.salmonicida infection)				gcHNF4α-FLAG (A.salmonicida infection)
	gchnf4α	1.00088	1	0.688633		23.6764	25.6882	32.8954
	aif	0.9803	0.9544	1.0713		1.3207	1.5567	1.6884
	caspase 3	0.946263	1	1.12621		2.16724	2.18495	2.17161
	caspase 8	0.902425	1	1.05574		1.76359	1.83994	2.08839
	caspase 9	0.960478	1	1.03608		3.53515	2.94172	3.33794
	bax	1	1.01929	0.81716		1.14705	1.3465	1.52517
	bcl-2	0.955848	1	1.0411		1.7142	1.86398	1.63531
	bcl-xl	0.975237	1	1.18103		0.965874	1.31752	1.7763
Fig 3B		FLAG				gcHNF4α-FLAG
	A. salmonicidainfection	0.929041	0.926971	1.16118		58.5491	58.7928	52.5331
	GCRV-I infection	1.06552	1.66911	0.562283		47.9264	64.0694	53.0533
	A. salmonicida + GCRV-I infection	1.5981	0.133496	4.68735		60.8999	96.9108	82.5657
Fig 3C		FLAG				gcHNF4α-FLAG
	A. salmonicidainfection	0.8615	1.0203	1.1378		1.8194	1.8984	2.046
	GCRV-I infection	1.0061	0.9538	1.0463		1.3004	2.1026	2.2276
	A. salmonicida + GCRV-I infection	0.9355	1.0181	1.0455		3.2757	3.5873	3.3676
Fig 3D	caspase 3	FLAG				gcHNF4α-FLAG
	A. salmonicidainfection	1.0176	1.02856	0.955425		2.51733	2.53898	2.35063
	GCRV-I infection	1.24865	0.872833	0.917551		5.46309	4.72344	4.65378
	A. salmonicida + GCRV-I infection	0.998811	0.998483	1.00271		2.174	1.9379	1.88463
	caspase 8	FLAG				gcHNF4α-FLAG
	A. salmonicidainfection	0.977588	0.961748	1.06361		2.04749	2.0218	2.05656
	GCRV-I infection	1.12747	0.924342	0.959536		3.66334	3.50595	4.09519
	A. salmonicida + GCRV-I infection	1.25626	0.733759	1.08484		1.25159	1.22544	1.04274
	caspase 9	FLAG				gcHNF4α-FLAG
	A. salmonicidainfection	0.977588	0.961748	1.06361		3.41733	3.54605	2.7192
	GCRV-I infection	1.12747	0.924342	0.959536		1.53198	1.51398	1.15547
	A. salmonicida + GCRV-I infection	1.25626	0.733759	1.08484		1.60339	1.44569	1.31869
Fig 3E	Ac-DEVD-pNA (caspase 3)	FLAG				gcHNF4α-FLAG
	A. salmonicidainfection	16.7105	16.9737	16.4474		22.2368	22.5	21.9737
	GCRV-I infection	18.8158	19.0789	18.5526		22.2368	22.2368	21.7105
	A. salmonicida + GCRV-I infection	18.5526	18.8158	18.2895		36.9737	37.2368	37.2368
	Ac-IETD-pNA (caspase 8)	FLAG				gcHNF4α-FLAG
	A. salmonicidainfection	16.7778	17.8889	17.8889		16.7778	17.8889	17.8889
	GCRV-I infection	6.77778	9	10.1111		10.1111	10.1111	11.2222
	A. salmonicida + GCRV-I infection	13.4444	14.5556	15.6667		10.1111	13.4444	13.4444
	Ac-LEHD-pNA (caspase 9)	FLAG				gcHNF4α-FLAG
	A. salmonicidainfection	12.3333	12.3333	12.8889		22.3333	22.3333	23.4444
	GCRV-I infection	9.55556	9	9.55556		11.2222	10.6667	11.7778
	A. salmonicida + GCRV-I infection	12.3333	11.7778	12.3333		27.3333	27.3333	27.8889

## Sheet: Figure 4
Fig 4E		MEM				DEVD (50 μM)
	FLAG	3460000	3300000	3360000		5000000	5360000	5040000
	gcHnf4α-FLAG	2040000	1940000	2160000		5080000	5380000	5300000
	gcHnf4α-LBD-FLAG	2620000	2780000	2700000		5940000	5800000	6280000
	gcHnf4α-DBD-FLAG	2540000	2600000	2640000		3060000	2980000	3340000
Fig 4F		MEM				LEHD (50 μM)
	FLAG	2680000	3100000	2960000		3880000	4880000	4500000
	gcHnf4α-FLAG	1120000	920000	860000		3760000	4000000	4380000
	gcHnf4α-LBD-FLAG	840000	1000000	820000		3840000	3640000	3620000
	gcHnf4α-DBD-FLAG	880000	660000	800000		2480000	2080000	2320000

## Sheet: Figure 5
Fig 5D		caspase 3				caspase 9
	FLAG + siRNA-control	24.5949	24.8481	24.8481		12.9494	13.3291	13.4557
	gcHnf4α-FLAG + siRNA-control	29.6582	29.6582	30.1646		17.8861	18.1392	19.0253
	gcHnf4α-FLAG + siRNA-AIF	20.2911	20.6709	20.6709		11.8101	11.9367	12.3165
Fig 5E		siRNA-control				siRNA-AIF
	FLAG	10040000	8780000	8860000		6740000	8000000	8740000
	gcHnf4α-FLAG	6700000	6620000	7300000		8700000	9300000	9820000
	gcHnf4α-LBD-FLAG	7740000	7180000	6680000		14300000	13340000	11580000
	gcHnf4α-DBD-FLAG	5320000	4800000	4780000		15440000	15800000	15860000

## Sheet: Figure 6
Fig 6C			early apoptosis				late apoptosis
	Control	FLAG	3.96	3.45	3.52		1.89	1.77	1.8
		gcHNF4α-FLAG	5.05	4.75	5.22		1.68	2.33	1.96
	A. salmonicida infection	FLAG	4.32	4.8	4.51		3.97	4.71	4.54
		gcHNF4α-FLAG	5.5	5.51	4.93		4.51	6.41	7.17
Fig 6H			FLAG				gcHNF4α-FLAG
	early apoptosis	siRNA-AIF + A.salmonicida infection	5.98	5.77	6.78		5.66	6.13	5.12
		DEVD + A.salmonicida infection	2.87	3.2	3.37		2.49	3.25	3.3
		LEHD + A.salmonicida infection	6.79	6.7	6.48		3.14	3.28	3.44
		DEVD + LEHD + A.salmonicida infection	2.76	2.35	2.44		1.9	2.11	2.05
	late apoptosis	siRNA-AIF + A.salmonicida infection	1.52	1.65	1.84		1.63	1.87	1.84
		DEVD + A.salmonicida infection	1.91	2.31	2.34		1.89	1.91	1.78
		LEHD + A.salmonicida infection	6.79	7.1	6.3		4.43	3.87	4.57
		DEVD + LEHD + A.salmonicida infection	4.82	2.82	3.28		3.1	3.26	3.14

## Sheet: Figure 7
Fig 7B	DEVD (50 μM)	A. salmonicida infection				A. salmonicida + GCRV-I infection
	FLAG	10400	15400	14700		22100	18100	18700
	gcHNF4α-FLAG	10000	13600	12500		25400	26200	24600
Fig 7C	DEVD (50 μM)	gchnf4α				NS38				NS80
	FLAG + GCRV-I infection	1.105	0.751	1.206		0.787	0.85	1.495		1.07	0.92	1.016
	gcHNF4α-FLAG + GCRV-I infection	407.127	607.663	435.77		1.411	1.956	0.785		4.52	5.256	2.446
	FLAG + A. salmonicida + GCRV-I infection	1.4	1.417	1.454		1.009	0.92	0.531		0.887	0.947	0.98
	gcHNF4α-FLAG + A. salmonicida + GCRV-I infection	378.821	570.575	358.79		2.605	2.39	1.543		2.453	2.964	3.102
Fig 7D	DEVD (50 μM)	FLAG				gcHNF4α-FLAG
	uninfection	97.9871	100.966	101.047		99.5169	100.161	100.725
	A. salmonicida infection	81.723	82.5282	90.0966		82.2061	82.6087	83.0113
	GCRV-I infection	80.9984	89.7746	89.9356		81.562	81.6425	83.0113
	A. salmonicida + GCRV-I infection	54.3478	55.7166	55.9581		52.9791	55.153	58.2126
Fig 7F	LEHD (50 μM)	A. salmonicida infection				A. salmonicida + GCRV-I infection
	FLAG	18400	18700	17500		22600	23000	23200
	gcHNF4α-FLAG	17900	19000	19900		21900	24100	22400
Fig 7G	LEHD (50 μM)	gchnf4α				NS38				NS80
	FLAG + GCRV-I infection	0.997	0.958	1.047		1.051	0.952	1		0.909	1.028	1.07
	gcHNF4α-FLAG + GCRV-I infection	12532.2	11598	10372.8		0.911	0.812	0.674		1.014	1.003	0.933
	FLAG + A. salmonicida + GCRV-I infection	0.083	0.076	0.052		1.361	1.538	1.468		1.954	1.821	1.62
	gcHNF4α-FLAG + A. salmonicida + GCRV-I infection	2967.04	3536.37	2603.82		0.981	1.269	1.269		1.828	1.518	1.408
Fig 7H	LEHD (50 μM)	FLAG				gcHNF4α-FLAG
	uninfection	98.819	101.396	99.7853		99.9141	101.46	103.393
	A. salmonicida infection	95.7913	94.825	95.9845		95.1471	93.4078	93.7943
	GCRV-I infection	84.067	84.2602	87.0303		75.9502	76.5944	74.5974
	A. salmonicida + GCRV-I infection	67.1892	69.7015	69.1218		57.784	57.5907	57.5263

## Sheet: Figure 8
Fig 8A	Days	FLAG	gcHNF4α-FLAG	FLAG + A.salmonicida infection	gcHNF4α-FLAG + A.salmonicida infection	FLAG + GCRV-II infection	gcHNF4α-FLAG + GCRV-II infection	FLAG + A. salmonicida + GCRV-I infection	gcHNF4α-FLAG + A. salmonicida + GCRV-I infection
	3	1
	4	1
	4	1
	4	1
	4	1
	4	1
	5	1
	5	1
	5	1
	5	1
	5	1
	5	1
	5	1
	5	1
	6	0
	6	0
	6	0
	6	0
	6	0
	6	0
	6	0
	6	0
	6	0
	6	0
	6	0
	6	0
	6	0
	6	0
	6	0
	6	0
	6	0
	6	0
	6	0
	6	0
	6	0
	6	0
	6	0
	6	0
	6	0
	6	0
	6	0
	6	0
	6	0
	6	0
	6	0
	6	0
	6	0
	6	0
	6	0
	6	0
	6	0
	6	0
	6	0
	6	0
	6	0
	6	0
	6	0
	6	0
	6	0
	6	0
	6	0
	6	0
	6	0
	6	0
	6	0
	6	0
	6	0
	6	0
	6	0
	6	0
	6	0
	6	0
	6	0
	6	0
	6	0
	6	0
	6	0
	6	0
	6	0
	6	0
	6	0
	6	0
	6	0
	6	0
	6	0
	6	0
	6	0
	6	0
	6	0
	6	0
	2		1
	3		1
	4		1
	4		1
	4		1
	4		1
	4		1
	5		1
	5		1
	5		1
	5		1
	5		1
	5		1
	5		1
	5		1
	5		1
	5		1
	6		0
	6		0
	6		0
	6		0
	6		0
	6		0
	6		0
	6		0
	6		0
	6		0
	6		0
	6		0
	6		0
	6		0
	6		0
	6		0
	6		0
	6		0
	6		0
	6		0
	6		0
	6		0
	6		0
	6		0
	6		0
	6		0
	6		0
	6		0
	6		0
	6		0
	6		0
	6		0
	6		0
	6		0
	6		0
	6		0
	6		0
	6		0
	6		0
	6		0
	6		0
	6		0
	6		0
	6		0
	6		0
	6		0
	6		0
	6		0
	6		0
	6		0
	6		0
	6		0
	6		0
	6		0
	6		0
	6		0
	6		0
	6		0
	6		0
	6		0
	6		0
	6		0
	6		0
	6		0
	6		0
	6		0
	6		0
	6		0
	6		0
	6		0
	6		0
	6		0
	6		0
	1			1
	1			1
	3			1
	3			1
	3			1
	3			1
	3			1
	3			1
	4			1
	4			1
	4			1
	4			1
	4			1
	4			1
	4			1
	4			1
	4			1
	4			1
	4			1
	4			1
	5			1
	5			1
	5			1
	5			1
	5			1
	5			1
	5			1
	5			1
	5			1
	5			1
	5			1
	5			1
	5			1
	5			1
	5			1
	5			1
	5			1
	5			1
	5			1
	5			1
	5			1
	5			1
	5			1
	5			1
	5			1
	5			1
	5			1
	5			1
	5			1
	5			1
	5			1
	5			1
	6			0
	6			0
	6			0
	6			0
	6			0
	6			0
	6			0
	6			0
	6			0
	6			0
	6			0
	6			0
	6			0
	6			0
	6			0
	6			0
	6			0
	6			0
	6			0
	6			0
	6			0
	6			0
	6			0
	6			0
	6			0
	6			0
	6			0
	6			0
	6			0
	6			0
	6			0
	6			0
	6			0
	6			0
	6			0
	6			0
	6			0
	6			0
	1				1
	1				1
	3				1
	3				1
	4				1
	4				1
	4				1
	4				1
	4				1
	4				1
	5				1
	5				1
	5				1
	5				1
	5				1
	5				1
	5				1
	5				1
	5				1
	5				1
	5				1
	5				1
	5				1
	5				1
	5				1
	5				1
	5				1
	5				1
	5				1
	5				1
	5				1
	5				1
	5				1
	5				1
	5				1
	5				1
	6				0
	6				0
	6				0
	6				0
	6				0
	6				0
	6				0
	6				0
	6				0
	6				0
	6				0
	6				0
	6				0
	6				0
	6				0
	6				0
	6				0
	6				0
	6				0
	6				0
	6				0
	6				0
	6				0
	6				0
	6				0
	6				0
	6				0
	6				0
	6				0
	6				0
	6				0
	6				0
	6				0
	6				0
	6				0
	6				0
	6				0
	6				0
	6				0
	6				0
	6				0
	6				0
	6				0
	6				0
	6				0
	6				0
	6				0
	6				0
	6				0
	6				0
	6				0
	6				0
	6				0
	6				0
	3					1
	3					1
	4					1
	4					1
	4					1
	4					1
	4					1
	4					1
	4					1
	4					1
	4					1
	4					1
	4					1
	4					1
	4					1
	4					1
	4					1
	4					1
	4					1
	4					1
	4					1
	4					1
	4					1
	5					1
	5					1
	5					1
	5					1
	5					1
	5					1
	5					1
	5					1
	5					1
	5					1
	5					1
	5					1
	5					1
	5					1
	5					1
	5					1
	5					1
	5					1
	5					1
	5					1
	5					1
	5					1
	5					1
	5					1
	5					1
	5					1
	6					0
	6					0
	6					0
	6					0
	6					0
	6					0
	6					0
	6					0
	6					0
	6					0
	6					0
	6					0
	6					0
	6					0
	6					0
	6					0
	6					0
	6					0
	6					0
	6					0
	6					0
	6					0
	6					0
	6					0
	6					0
	6					0
	6					0
	6					0
	6					0
	6					0
	6					0
	6					0
	6					0
	6					0
	6					0
	6					0
	6					0
	6					0
	6					0
	6					0
	6					0
	1						1
	3						1
	3						1
	4						1
	4						1
	4						1
	4						1
	4						1
	4						1
	4						1
	4						1
	4						1
	4						1
	4						1
	5						1
	5						1
	5						1
	5						1
	5						1
	5						1
	5						1
	5						1
	5						1
	5						1
	5						1
	5						1
	5						1
	5						1
	5						1
	5						1
	5						1
	5						1
	6						0
	6						0
	6						0
	6						0
	6						0
	6						0
	6						0
	6						0
	6						0
	6						0
	6						0
	6						0
	6						0
	6						0
	6						0
	6						0
	6						0
	6						0
	6						0
	6						0
	6						0
	6						0
	6						0
	6						0
	6						0
	6						0
	6						0
	6						0
	6						0
	6						0
	6						0
	6						0
	6						0
	6						0
	6						0
	6						0
	6						0
	6						0
	6						0
	6						0
	6						0
	6						0
	6						0
	6						0
	6						0
	6						0
	6						0
	6						0
	6						0
	6						0
	6						0
	6						0
	6						0
	6						0
	6						0
	6						0
	6						0
	6						0
	1							1
	1							1
	1							1
	1							1
	1							1
	2							1
	2							1
	2							1
	2							1
	2							1
	2							1
	2							1
	2							1
	2							1
	2							1
	2							1
	3							1
	3							1
	3							1
	3							1
	4							1
	4							1
	4							1
	4							1
	4							1
	4							1
	4							1
	4							1
	4							1
	4							1
	4							1
	4							1
	4							1
	4							1
	4							1
	4							1
	4							1
	4							1
	4							1
	4							1
	5							1
	5							1
	5							1
	5							1
	5							1
	5							1
	5							1
	5							1
	5							1
	5							1
	5							1
	5							1
	5							1
	5							1
	5							1
	5							1
	5							1
	5							1
	5							1
	5							1
	5							1
	5							1
	5							1
	5							1
	5							1
	5							1
	5							1
	5							1
	5							1
	5							1
	5							1
	6							0
	6							0
	6							0
	6							0
	6							0
	6							0
	6							0
	6							0
	6							0
	6							0
	6							0
	6							0
	6							0
	6							0
	6							0
	6							0
	6							0
	6							0
	6							0
	1								1
	1								1
	1								1
	1								1
	1								1
	2								1
	2								1
	2								1
	3								1
	3								1
	4								1
	4								1
	4								1
	4								1
	4								1
	4								1
	4								1
	4								1
	4								1
	4								1
	5								1
	5								1
	5								1
	5								1
	5								1
	5								1
	5								1
	5								1
	5								1
	5								1
	5								1
	5								1
	5								1
	5								1
	5								1
	5								1
	5								1
	5								1
	5								1
	5								1
	5								1
	5								1
	5								1
	5								1
	5								1
	5								1
	5								1
	5								1
	5								1
	5								1
	6								0
	6								0
	6								0
	6								0
	6								0
	6								0
	6								0
	6								0
	6								0
	6								0
	6								0
	6								0
	6								0
	6								0
	6								0
	6								0
	6								0
	6								0
	6								0
	6								0
	6								0
	6								0
	6								0
	6								0
	6								0
	6								0
	6								0
	6								0
	6								0
	6								0
	6								0
	6								0
	6								0
	6								0
	6								0
	6								0
	6								0
	6								0
	6								0
	6								0
Fig 8B	Days	FLAG + DEVD	gcHNF4α-FLAG + DEVD	FLAG + DEVD + A.salmonicida infection	gcHNF4α-FLAG + DEVD + A.salmonicida infection	FLAG + DEVD + GCRV-II infection	gcHNF4α-FLAG + DEVD + GCRV-II infection	FLAG + DEVD + A. salmonicida + GCRV-I infection	gcHNF4α-FLAG + DEVD + A. salmonicida + GCRV-I infection
	1	1
	2	1
	3	1
	4	1
	4	1
	4	1
	4	1
	4	1
	4	1
	4	1
	4	1
	4	1
	5	1
	5	1
	6	0
	6	0
	6	0
	6	0
	6	0
	6	0
	6	0
	6	0
	6	0
	6	0
	6	0
	6	0
	6	0
	6	0
	6	0
	6	0
	6	0
	6	0
	6	0
	6	0
	6	0
	6	0
	6	0
	6	0
	6	0
	6	0
	6	0
	6	0
	6	0
	6	0
	6	0
	6	0
	6	0
	6	0
	6	0
	6	0
	6	0
	6	0
	6	0
	6	0
	6	0
	6	0
	6	0
	6	0
	6	0
	6	0
	6	0
	6	0
	6	0
	6	0
	6	0
	6	0
	6	0
	6	0
	6	0
	6	0
	6	0
	6	0
	6	0
	6	0
	6	0
	6	0
	6	0
	6	0
	6	0
	6	0
	6	0
	6	0
	6	0
	6	0
	6	0
	6	0
	6	0
	6	0
	6	0
	6	0
	1		1
	1		1
	1		1
	1		1
	1		1
	2		1
	2		1
	2		1
	2		1
	2		1
	3		1
	4		1
	4		1
	4		1
	4		1
	4		1
	4		1
	4		1
	4		1
	5		1
	5		1
	5		1
	5		1
	5		1
	5		1
	5		1
	5		1
	5		1
	5		1
	5		1
	6		0
	6		0
	6		0
	6		0
	6		0
	6		0
	6		0
	6		0
	6		0
	6		0
	6		0
	6		0
	6		0
	6		0
	6		0
	6		0
	6		0
	6		0
	6		0
	6		0
	6		0
	6		0
	6		0
	6		0
	6		0
	6		0
	6		0
	6		0
	6		0
	6		0
	6		0
	6		0
	6		0
	6		0
	6		0
	6		0
	6		0
	6		0
	6		0
	6		0
	6		0
	6		0
	6		0
	6		0
	6		0
	6		0
	6		0
	6		0
	6		0
	6		0
	6		0
	6		0
	6		0
	6		0
	6		0
	6		0
	6		0
	6		0
	6		0
	6		0
	2			1
	2			1
	2			1
	3			1
	3			1
	3			1
	3			1
	3			1
	4			1
	4			1
	4			1
	4			1
	5			1
	5			1
	5			1
	5			1
	5			1
	5			1
	5			1
	5			1
	5			1
	5			1
	5			1
	5			1
	6			0
	6			0
	6			0
	6			0
	6			0
	6			0
	6			0
	6			0
	6			0
	6			0
	6			0
	6			0
	6			0
	6			0
	6			0
	6			0
	6			0
	6			0
	6			0
	6			0
	6			0
	6			0
	6			0
	6			0
	6			0
	6			0
	6			0
	6			0
	6			0
	6			0
	6			0
	6			0
	6			0
	6			0
	6			0
	6			0
	6			0
	6			0
	6			0
	6			0
	6			0
	6			0
	6			0
	6			0
	6			0
	6			0
	6			0
	6			0
	6			0
	6			0
	6			0
	6			0
	6			0
	6			0
	6			0
	6			0
	6			0
	6			0
	6			0
	6			0
	6			0
	6			0
	6			0
	6			0
	6			0
	6			0
	1				1
	1				1
	2				1
	2				1
	2				1
	2				1
	3				1
	3				1
	3				1
	3				1
	4				1
	4				1
	4				1
	4				1
	4				1
	4				1
	4				1
	4				1
	4				1
	4				1
	4				1
	4				1
	4				1
	4				1
	4				1
	5				1
	5				1
	5				1
	5				1
	5				1
	5				1
	5				1
	5				1
	5				1
	5				1
	5				1
	5				1
	5				1
	5				1
	5				1
	5				1
	5				1
	5				1
	5				1
	5				1
	5				1
	5				1
	5				1
	5				1
	5				1
	5				1
	6				0
	6				0
	6				0
	6				0
	6				0
	6				0
	6				0
	6				0
	6				0
	6				0
	6				0
	6				0
	6				0
	6				0
	6				0
	6				0
	6				0
	6				0
	6				0
	6				0
	6				0
	6				0
	6				0
	6				0
	6				0
	6				0
	6				0
	6				0
	6				0
	6				0
	6				0
	6				0
	6				0
	6				0
	6				0
	6				0
	6				0
	6				0
	6				0
	2					1
	3					1
	4					1
	4					1
	4					1
	4					1
	4					1
	4					1
	4					1
	4					1
	4					1
	4					1
	4					1
	4					1
	4					1
	4					1
	4					1
	4					1
	4					1
	4					1
	5					1
	5					1
	5					1
	5					1
	5					1
	5					1
	5					1
	5					1
	5					1
	5					1
	5					1
	5					1
	5					1
	5					1
	5					1
	5					1
	5					1
	5					1
	5					1
	5					1
	5					1
	5					1
	5					1
	5					1
	5					1
	5					1
	5					1
	5					1
	5					1
	5					1
	5					1
	5					1
	5					1
	5					1
	5					1
	5					1
	5					1
	5					1
	5					1
	6					0
	6					0
	6					0
	6					0
	6					0
	6					0
	6					0
	6					0
	6					0
	6					0
	6					0
	6					0
	6					0
	6					0
	6					0
	6					0
	6					0
	6					0
	6					0
	6					0
	6					0
	6					0
	6					0
	6					0
	6					0
	6					0
	6					0
	6					0
	6					0
	6					0
	6					0
	1						1
	1						1
	2						1
	2						1
	3						1
	3						1
	3						1
	3						1
	4						1
	4						1
	4						1
	4						1
	4						1
	4						1
	4						1
	4						1
	4						1
	4						1
	4						1
	4						1
	4						1
	4						1
	4						1
	4						1
	4						1
	4						1
	4						1
	4						1
	4						1
	4						1
	4						1
	4						1
	4						1
	5						1
	5						1
	5						1
	5						1
	5						1
	5						1
	5						1
	5						1
	5						1
	5						1
	5						1
	5						1
	5						1
	5						1
	5						1
	5						1
	5						1
	5						1
	5						1
	5						1
	5						1
	5						1
	5						1
	5						1
	5						1
	5						1
	5						1
	5						1
	5						1
	5						1
	5						1
	5						1
	5						1
	5						1
	5						1
	5						1
	5						1
	5						1
	5						1
	5						1
	5						1
	5						1
	5						1
	5						1
	5						1
	5						1
	6						0
	6						0
	6						0
	6						0
	6						0
	6						0
	6						0
	6						0
	6						0
	6						0
	6						0
	1							1
	1							1
	1							1
	2							1
	2							1
	2							1
	2							1
	3							1
	3							1
	3							1
	3							1
	3							1
	3							1
	3							1
	3							1
	3							1
	4							1
	4							1
	4							1
	4							1
	4							1
	4							1
	4							1
	4							1
	4							1
	4							1
	4							1
	4							1
	4							1
	4							1
	4							1
	4							1
	4							1
	4							1
	4							1
	4							1
	4							1
	4							1
	4							1
	4							1
	4							1
	4							1
	4							1
	4							1
	5							1
	5							1
	5							1
	5							1
	5							1
	5							1
	5							1
	5							1
	5							1
	5							1
	5							1
	5							1
	5							1
	5							1
	5							1
	5							1
	5							1
	5							1
	5							1
	5							1
	5							1
	5							1
	5							1
	5							1
	5							1
	5							1
	5							1
	5							1
	5							1
	5							1
	5							1
	5							1
	5							1
	5							1
	5							1
	5							1
	5							1
	5							1
	5							1
	5							1
	5							1
	5							1
	6							0
	6							0
	6							0
	6							0
	1								1
	1								1
	1								1
	1								1
	1								1
	1								1
	1								1
	1								1
	1								1
	1								1
	1								1
	1								1
	1								1
	1								1
	2								1
	2								1
	2								1
	2								1
	2								1
	2								1
	2								1
	3								1
	3								1
	3								1
	3								1
	3								1
	3								1
	3								1
	3								1
	3								1
	4								1
	4								1
	4								1
	4								1
	4								1
	4								1
	4								1
	4								1
	4								1
	4								1
	4								1
	4								1
	4								1
	4								1
	4								1
	4								1
	4								1
	4								1
	4								1
	4								1
	4								1
	4								1
	4								1
	4								1
	5								1
	5								1
	5								1
	5								1
	5								1
	5								1
	5								1
	5								1
	5								1
	5								1
	5								1
	5								1
	5								1
	5								1
	5								1
	5								1
	5								1
	5								1
	5								1
	5								1
	5								1
	5								1
	5								1
	5								1
	5								1
	5								1
	5								1
	5								1
	5								1
	5								1
	5								1
	5								1
	5								1
	5								1
	5								1
	5								1
Fig 8C	Days	FLAG + LEHD	gcHNF4α-FLAG + LEHD	FLAG + LEHD + A.salmonicida infection	gcHNF4α-FLAG + LEHD + A.salmonicida infection	FLAG + LEHD + GCRV-II infection	gcHNF4α-FLAG + LEHD + GCRV-II infection	FLAG + LEHD + A. salmonicida + GCRV-I infection	gcHNF4α-FLAG + LEHD + A. salmonicida + GCRV-I infection
	1	1
	3	1
	4	1
	4	1
	4	1
	4	1
	4	1
	5	1
	5	1
	5	1
	5	1
	5	1
	5	1
	5	1
	5	1
	5	1
	5	1
	5	1
	5	1
	5	1
	5	1
	5	1
	5	1
	5	1
	6	0
	6	0
	6	0
	6	0
	6	0
	6	0
	6	0
	6	0
	6	0
	6	0
	6	0
	6	0
	6	0
	6	0
	6	0
	6	0
	6	0
	6	0
	6	0
	6	0
	6	0
	6	0
	6	0
	6	0
	6	0
	6	0
	6	0
	6	0
	6	0
	6	0
	6	0
	6	0
	6	0
	6	0
	6	0
	6	0
	6	0
	6	0
	6	0
	6	0
	6	0
	6	0
	6	0
	6	0
	6	0
	6	0
	6	0
	6	0
	6	0
	6	0
	6	0
	6	0
	6	0
	6	0
	6	0
	6	0
	6	0
	6	0
	6	0
	6	0
	6	0
	6	0
	6	0
	6	0
	6	0
	6	0
	1		1
	1		1
	2		1
	2		1
	2		1
	4		1
	4		1
	4		1
	4		1
	5		1
	5		1
	5		1
	5		1
	5		1
	5		1
	5		1
	5		1
	5		1
	5		1
	5		1
	5		1
	5		1
	5		1
	5		1
	5		1
	5		1
	5		1
	5		1
	5		1
	5		1
	5		1
	5		1
	6		0
	6		0
	6		0
	6		0
	6		0
	6		0
	6		0
	6		0
	6		0
	6		0
	6		0
	6		0
	6		0
	6		0
	6		0
	6		0
	6		0
	6		0
	6		0
	6		0
	6		0
	6		0
	6		0
	6		0
	6		0
	6		0
	6		0
	6		0
	6		0
	6		0
	6		0
	6		0
	6		0
	6		0
	6		0
	6		0
	6		0
	6		0
	6		0
	6		0
	6		0
	6		0
	6		0
	6		0
	6		0
	6		0
	6		0
	6		0
	6		0
	6		0
	6		0
	6		0
	6		0
	6		0
	6		0
	6		0
	6		0
	6		0
	2			1
	2			1
	2			1
	2			1
	3			1
	3			1
	3			1
	3			1
	4			1
	4			1
	4			1
	4			1
	4			1
	4			1
	4			1
	4			1
	4			1
	4			1
	4			1
	4			1
	4			1
	4			1
	5			1
	5			1
	5			1
	5			1
	5			1
	5			1
	5			1
	5			1
	5			1
	5			1
	5			1
	5			1
	5			1
	5			1
	5			1
	5			1
	5			1
	5			1
	5			1
	5			1
	5			1
	5			1
	5			1
	5			1
	5			1
	5			1
	5			1
	5			1
	5			1
	5			1
	5			1
	5			1
	5			1
	5			1
	5			1
	5			1
	5			1
	5			1
	5			1
	5			1
	5			1
	5			1
	5			1
	5			1
	5			1
	5			1
	5			1
	5			1
	5			1
	5			1
	5			1
	5			1
	5			1
	5			1
	6			0
	6			0
	6			0
	6			0
	6			0
	6			0
	6			0
	6			0
	6			0
	6			0
	6			0
	6			0
	6			0
	6			0
	1				1
	2				1
	2				1
	2				1
	3				1
	3				1
	3				1
	4				1
	4				1
	4				1
	4				1
	4				1
	4				1
	4				1
	4				1
	4				1
	4				1
	4				1
	4				1
	4				1
	4				1
	4				1
	4				1
	4				1
	4				1
	4				1
	4				1
	5				1
	5				1
	5				1
	5				1
	5				1
	5				1
	5				1
	5				1
	5				1
	5				1
	5				1
	5				1
	5				1
	5				1
	5				1
	5				1
	5				1
	5				1
	5				1
	5				1
	5				1
	5				1
	5				1
	5				1
	5				1
	5				1
	5				1
	5				1
	5				1
	5				1
	5				1
	5				1
	5				1
	5				1
	5				1
	5				1
	5				1
	5				1
	5				1
	5				1
	5				1
	5				1
	5				1
	5				1
	5				1
	5				1
	5				1
	5				1
	6				0
	6				0
	6				0
	6				0
	6				0
	6				0
	6				0
	6				0
	6				0
	6				0
	6				0
	6				0
	6				0
	6				0
	6				0
	2					1
	3					1
	3					1
	3					1
	3					1
	4					1
	4					1
	4					1
	4					1
	4					1
	4					1
	4					1
	4					1
	4					1
	4					1
	4					1
	4					1
	4					1
	4					1
	4					1
	4					1
	4					1
	4					1
	5					1
	5					1
	5					1
	5					1
	5					1
	5					1
	5					1
	5					1
	5					1
	5					1
	5					1
	5					1
	5					1
	5					1
	5					1
	5					1
	5					1
	5					1
	5					1
	5					1
	5					1
	5					1
	5					1
	5					1
	5					1
	5					1
	5					1
	5					1
	5					1
	5					1
	5					1
	5					1
	5					1
	5					1
	5					1
	5					1
	5					1
	5					1
	5					1
	5					1
	6					0
	6					0
	6					0
	6					0
	6					0
	6					0
	6					0
	6					0
	6					0
	6					0
	6					0
	6					0
	6					0
	6					0
	6					0
	6					0
	6					0
	6					0
	6					0
	6					0
	6					0
	6					0
	6					0
	6					0
	6					0
	6					0
	1						1
	1						1
	2						1
	2						1
	3						1
	3						1
	3						1
	3						1
	3						1
	4						1
	4						1
	4						1
	4						1
	4						1
	4						1
	4						1
	4						1
	4						1
	4						1
	4						1
	4						1
	4						1
	4						1
	4						1
	4						1
	4						1
	4						1
	4						1
	4						1
	4						1
	4						1
	4						1
	4						1
	4						1
	5						1
	5						1
	5						1
	5						1
	5						1
	5						1
	5						1
	5						1
	5						1
	5						1
	5						1
	5						1
	5						1
	5						1
	5						1
	5						1
	5						1
	5						1
	5						1
	5						1
	5						1
	5						1
	5						1
	5						1
	5						1
	5						1
	5						1
	5						1
	5						1
	5						1
	5						1
	5						1
	5						1
	5						1
	5						1
	5						1
	5						1
	5						1
	5						1
	5						1
	5						1
	5						1
	5						1
	5						1
	5						1
	5						1
	6						0
	6						0
	6						0
	6						0
	6						0
	6						0
	6						0
	6						0
	6						0
	6						0
	6						0
	1							1
	1							1
	1							1
	1							1
	1							1
	1							1
	1							1
	1							1
	2							1
	2							1
	2							1
	2							1
	2							1
	3							1
	3							1
	3							1
	3							1
[truncated: 163 more rows]

## Sheet: Figure 9
Fig 9A		WT				zfhnf4α-/-
	A.salmonicida infection	223000	205000	216000		781000	800000	830000
	A.salmonicida + GCRV-II infection	493000	439000	515000		1068000	1061000	1127000
Fig 9B		WT				zfhnf4α-/-
	GCRV-II infection	2490000	1860000	3590000		6160000	6410000	5400000
	A. salmonicida + GCRV-II infection	6320000	7970000	6390000		9870000	10500000	13100000
Fig 9C		WT				zfhnf4α-/-
	A. salmonicidainfection	1.259	1.182	1.205		0.855	0.753	0.708
	GCRV-II infection	1.495	2.001	1.983		0.862	1.319	1.232
	A. salmonicida + GCRV-II infection	1.235	1.107	1.3		0.837	0.79	0.83
Fig 9D		WT				zfhnf4α-/-
	A. salmonicidainfection	1.266	1.248	1.135		0.963	0.957	1.055
	GCRV-II infection	1.317	1.282	1.253		0.964	1.099	0.979
	A. salmonicida + GCRV-II infection	1.499	1.568	1.463		1.156	1.18	1.297
Fig 9E		WT				zfhnf4α-/-
	A. salmonicidainfection	2.49	2.426	2.18		1.334	1.232	1.433
	GCRV-II infection	2.817	2.99	2.962		1.856	2.115	2.454
	A. salmonicida + GCRV-II infection	3.053	2.96	2.468		1.974	1.994	2.123
Fig 9F		WT				zfhnf4α-/-
	A. salmonicidainfection	1.026	1.539	1.237		1.384	1.138	1.41
	GCRV-II infection	1.61	1.402	1.926		1.6	1.872	1.945
	A. salmonicida + GCRV-II infection	1.476	1.692	1.803		1.567	1.57	1.429
Fig 9G		WT				zfhnf4α-/-
	A. salmonicidainfection	0.654	0.573	0.618		0.936	1.119	1.072
	GCRV-II infection	1.431	1.835	1.655		1.469	1.576	2.151
	A. salmonicida + GCRV-II infection	1.373	1.578	1.477		1.721	2.211	1.912
Fig 9H		WT				zfhnf4α-/-
	A. salmonicidainfection	1.73	1.972	2.037		3.458	3.305	3.948
	GCRV-II infection	1.64	1.853	1.992		2.387	2.727	2.875
	A. salmonicida + GCRV-II infection	2.357	2.698	2.496		3.655	3.728	4.065
Fig 9I		WT				zfhnf4α-/-
	A. salmonicidainfection	2.597	2.245	2.38		1.903	1.571	1.921
	GCRV-II infection	1.002	1.525	1.004		0.665	0.873	0.654
	A. salmonicida + GCRV-II infection	0.953	1.018	0.847		5.761	5.164	4.477
Fig 9J		WT				zfhnf4α-/-
	A. salmonicidainfection	1.1	1.144	1.111		1.951	1.728	1.537
	GCRV-II infection	1.239	1.507	1.373		1.771	2.148	2.198
	A. salmonicida + GCRV-II infection	1.107	1.073	1.061		1.952	2.123	1.772
Fig 9K		WT				zfhnf4α-/-
	A. salmonicidainfection	1.758	1.708	1.527		2.201	1.999	1.789
	GCRV-II infection	0.713	0.957	0.821		1.643	1.769	1.709
	A. salmonicida + GCRV-II infection	1.813	1.701	1.677		2.083	2.071	2.251

## Sheet: Figure 10
Fig 10A	Days	WT + FLAG	WT + caspase 3-FLAG	WT + caspase 9-FLAG	zfhnf4α-/- + FLAG	zfhnf4α-/- + caspase 3-FLAG	zfhnf4α-/- + caspase 9-FLAG
	1	1
	2	1
	3	1
	4	1
	4	1
	4	1
	4	1
	4	1
	4	1
	4	1
	4	1
	5	1
	5	1
	5	1
	5	1
	5	1
	5	1
	5	1
	5	1
	5	1
	5	1
	6	1
	6	1
	6	1
	6	1
	6	1
	6	1
	6	1
	6	1
	6	1
	6	1
	6	1
	6	1
	6	1
	7	0
	7	0
	7	0
	7	0
	7	0
	7	0
	7	0
	7	0
	7	0
	7	0
	7	0
	7	0
	7	0
	7	0
	7	0
	7	0
	7	0
	7	0
	7	0
	7	0
	7	0
	7	0
	7	0
	7	0
	7	0
	7	0
	2		1
	3		1
	3		1
	3		1
	3		1
	3		1
	3		1
	3		1
	4		1
	4		1
	4		1
	4		1
	4		1
	4		1
	4		1
	4		1
	4		1
	4		1
	4		1
	4		1
	4		1
	4		1
	4		1
	5		1
	5		1
	5		1
	5		1
	5		1
	6		1
	6		1
	6		1
	7		0
	7		0
	7		0
	7		0
	7		0
	7		0
	7		0
	7		0
	7		0
	7		0
	7		0
	7		0
	7		0
	7		0
	7		0
	7		0
	7		0
	7		0
	7		0
	7		0
	7		0
	7		0
	7		0
	7		0
	7		0
	7		0
	7		0
	7		0
	7		0
	2			1
	3			1
	3			1
	4			1
	4			1
	5			1
	6			1
	6			1
	6			1
	6			1
	6			1
	6			1
	6			1
	6			1
	6			1
	7			0
	7			0
	7			0
	7			0
	7			0
	7			0
	7			0
	7			0
	7			0
	7			0
	7			0
	7			0
	7			0
	7			0
	7			0
	7			0
	7			0
	7			0
	7			0
	7			0
	7			0
	7			0
	7			0
	7			0
	7			0
	7			0
	7			0
	7			0
	7			0
	7			0
	7			0
	7			0
	7			0
	7			0
	7			0
	7			0
	7			0
	7			0
	7			0
	7			0
	7			0
	7			0
	7			0
	7			0
	7			0
	2				1
	2				1
	2				1
	2				1
	2				1
	2				1
	2				1
	3				1
	3				1
	3				1
	3				1
	3				1
	3				1
	3				1
	3				1
	3				1
	4				1
	4				1
	4				1
	4				1
	4				1
	4				1
	4				1
	4				1
	4				1
	4				1
	4				1
	4				1
	4				1
	4				1
	5				1
	5				1
	5				1
	5				1
	5				1
	5				1
	5				1
	5				1
	5				1
	5				1
	5				1
	5				1
	5				1
	5				1
	5				1
	5				1
	5				1
	5				1
	5				1
	6				1
	6				1
	6				1
	6				1
	6				1
	6				1
	6				1
	6				1
	6				1
	7				0
	7				0
	1					1
	3					1
	3					1
	3					1
	3					1
	3					1
	3					1
	3					1
	4					1
	4					1
	4					1
	4					1
	4					1
	4					1
	4					1
	4					1
	4					1
	4					1
	4					1
	4					1
	4					1
	4					1
	5					1
	5					1
	5					1
	5					1
	5					1
	5					1
	5					1
	5					1
	5					1
	5					1
	5					1
	5					1
	5					1
	5					1
	5					1
	6					1
	6					1
	6					1
	6					1
	6					1
	6					1
	6					1
	6					1
	6					1
	6					1
	6					1
	7					0
	7					0
	7					0
	7					0
	7					0
	7					0
	7					0
	7					0
	7					0
	7					0
	7					0
	7					0
	2						1
	2						1
	3						1
	3						1
	3						1
	3						1
	3						1
	3						1
	3						1
	3						1
	3						1
	3						1
	3						1
	3						1
	4						1
	4						1
	4						1
	4						1
	4						1
	4						1
	4						1
	4						1
	4						1
	4						1
	4						1
	4						1
	4						1
	4						1
	4						1
	4						1
	4						1
	4						1
	4						1
	4						1
	4						1
	4						1
	4						1
	5						1
	5						1
	5						1
	5						1
	5						1
	5						1
	5						1
	5						1
	5						1
	5						1
	6						1
	6						1
	6						1
	6						1
	6						1
	6						1
	6						1
	6						1
	6						1
	7						0
	7						0
	7						0
	7						0
Fig 10B	Days	WT + FLAG	WT + caspase 3-FLAG	WT + caspase 9-FLAG	zfhnf4α-/- + FLAG	zfhnf4α-/- + caspase 3-FLAG	zfhnf4α-/- + caspase 9-FLAG
	2	1
	3	1
	3	1
	3	1
	4	1
	4	1
	4	1
	4	1
	4	1
	5	1
	5	1
	5	1
	5	1
	5	1
	5	1
	5	1
	5	1
	5	1
	5	1
	5	1
	5	1
	5	1
	5	1
	5	1
	5	1
	5	1
	5	1
	6	0
	6	0
	6	0
	6	0
	6	0
	6	0
	6	0
	6	0
	6	0
	6	0
	6	0
	6	0
	6	0
	6	0
	6	0
	6	0
	6	0
	6	0
	6	0
	6	0
	6	0
	6	0
	6	0
	6	0
	6	0
	6	0
	6	0
	6	0
	6	0
	6	0
	6	0
	6	0
	6	0
	2		1
	2		1
	3		1
	4		1
	4		1
	4		1
	4		1
	4		1
	4		1
	4		1
	4		1
	4		1
	4		1
	4		1
	4		1
	4		1
	4		1
	4		1
	5		1
	5		1
	5		1
	5		1
	5		1
	5		1
	5		1
	5		1
	5		1
	5		1
	5		1
	5		1
	5		1
	5		1
	5		1
	5		1
	5		1
	5		1
	5		1
	5		1
	5		1
	5		1
	5		1
	5		1
	5		1
	5		1
	5		1
	5		1
	5		1
	5		1
	5		1
	5		1
	5		1
	5		1
	5		1
	5		1
	5		1
	5		1
	5		1
	5		1
	6		0
	6		0
	3			1
	4			1
	4			1
	4			1
	4			1
	4			1
	4			1
	4			1
	4			1
	4			1
	4			1
	5			1
	5			1
	5			1
	5			1
	5			1
	5			1
	5			1
	5			1
	5			1
	5			1
	5			1
	5			1
	5			1
	5			1
	5			1
	5			1
	5			1
	5			1
	5			1
	5			1
	5			1
	5			1
	5			1
	5			1
	5			1
	5			1
	5			1
	6			0
	6			0
	6			0
	6			0
	6			0
	6			0
	6			0
	6			0
	6			0
	6			0
	6			0
	6			0
	6			0
	6			0
	6			0
	6			0
	6			0
	6			0
	6			0
	6			0
	6			0
	6			0
	2				1
	2				1
	3				1
	3				1
	3				1
	4				1
	4				1
	4				1
	4				1
	4				1
	4				1
	4				1
	4				1
	4				1
	5				1
	5				1
	5				1
	5				1
	5				1
	5				1
	5				1
	5				1
	5				1
	5				1
	5				1
	5				1
	5				1
	5				1
	5				1
	5				1
	5				1
	5				1
	5				1
	5				1
	5				1
	5				1
	5				1
	5				1
	5				1
	5				1
	5				1
	5				1
	5				1
	5				1
	5				1
	5				1
	6				0
	6				0
	6				0
	6				0
	6				0
	6				0
	6				0
	6				0
	6				0
	6				0
	6				0
	6				0
	6				0
	6				0
	3					1
	3					1
	4					1
	4					1
	5					1
	5					1
	5					1
	5					1
	5					1
	5					1
	5					1
	5					1
	5					1
	5					1
	5					1
	5					1
	5					1
	5					1
	5					1
	5					1
	5					1
	5					1
	5					1
	5					1
	5					1
	5					1
	5					1
	5					1
	5					1
	5					1
	5					1
	5					1
	5					1
	5					1
	5					1
	6					0
	6					0
	6					0
	6					0
	6					0
	6					0
	6					0
	6					0
	6					0
	6					0
	6					0
	6					0
	6					0
	6					0
	6					0
	6					0
	6					0
	6					0
	6					0
	6					0
	6					0
	6					0
	6					0
	6					0
	6					0
	3						1
	3						1
	3						1
	3						1
	4						1
	4						1
	4						1
	4						1
	4						1
	4						1
	4						1
	4						1
	4						1
	4						1
	4						1
	5						1
	5						1
	5						1
	5						1
	5						1
	5						1
	5						1
	5						1
	5						1
	5						1
	5						1
	5						1
	5						1
	5						1
	5						1
	5						1
	5						1
	5						1
	6						0
	6						0
	6						0
	6						0
	6						0
	6						0
	6						0
	6						0
	6						0
	6						0
	6						0
	6						0
	6						0
	6						0
	6						0
	6						0
	6						0
	6						0
	6						0
	6						0
	6						0
	6						0
	6						0
	6						0
	6						0
	6						0
	6						0
Fig 10C	Days	WT + FLAG	WT + caspase 3-FLAG	WT + caspase 9-FLAG	zfhnf4α-/- + FLAG	zfhnf4α-/- + caspase 3-FLAG	zfhnf4α-/- + caspase 9-FLAG
	1	1
	1	1
	2	1
	2	1
	2	1
	3	1
	3	1
	4	1
	4	1
	4	1
	4	1
	4	1
	4	1
	5	1
	5	1
	5	1
	5	1
	5	1
	5	1
	5	1
	5	1
	5	1
	5	1
	6	1
	6	1
	6	1
	6	1
	6	1
	6	1
	6	1
	6	1
	6	1
	6	1
	6	1
	6	1
	6	1
	6	1
	6	1
	6	1
	6	1
	6	1
	6	1
	6	1
	6	1
	6	1
	6	1
	6	1
	6	1
	6	1
	6	1
	6	1
	6	1
	7	0
	7	0
	7	0
	7	0
	7	0
	7	0
	7	0
	7	0
	4		1
	4		1
	4		1
	5		1
	5		1
	5		1
	5		1
	5		1
	5		1
	5		1
	5		1
	5		1
	5		1
	5		1
	5		1
	5		1
	5		1
	6		1
	6		1
	6		1
	6		1
	6		1
	6		1
	6		1
	6		1
	6		1
	6		1
	6		1
	6		1
	6		1
	6		1
	6		1
	6		1
	6		1
	6		1
	6		1
	6		1
	6		1
	6		1
	6		1
	6		1
	6		1
	6		1
	6		1
	7		0
	7		0
	7		0
	7		0
	7		0
	7		0
	7		0
	7		0
	7		0
	7		0
	7		0
	7		0
	7		0
	7		0
	7		0
	7		0
	3			1
	3			1
	4			1
	4			1
	4			1
	4			1
	4			1
	4			1
	5			1
	5			1
	5			1
	5			1
	5			1
	5			1
	5			1
	5			1
	5			1
	5			1
	5			1
	5			1
	5			1
	5			1
	5			1
	5			1
	5			1
	5			1
	5			1
	5			1
	5			1
	5			1
	5			1
	5			1
	6			1
	6			1
	6			1
	6			1
	6			1
	6			1
	6			1
	6			1
	6			1
	6			1
	6			1
	6			1
	6			1
	6			1
	6			1
	6			1
	6			1
	6			1
	6			1
	6			1
	6			1
	6			1
	6			1
	7			0
	7			0
	7			0
	7			0
	7			0
	1				1
	1				1
	2				1
	2				1
	2				1
	2				1
	2				1
	2				1
	3				1
	3				1
	3				1
	3				1
	3				1
	3				1
	3				1
	3				1
	3				1
	3				1
	3				1
	3				1
	3				1
	3				1
	3				1
	3				1
	3				1
	3				1
	4				1
	4				1
	4				1
	4				1
	4				1
	4				1
	4				1
	4				1
	4				1
	4				1
	4				1
	4				1
	4				1
	4				1
	4				1
	4				1
	4				1
	4				1
	4				1
	4				1
	4				1
	4				1
	4				1
	4				1
	4				1
	4				1
	4				1
	5				1
	5				1
	5				1
	5				1
	5				1
	5				1
	5				1
	4					1
	4					1
	5					1
	5					1
	5					1
	5					1
	5					1
	5					1
	5					1
	5					1
	5					1
	6					1
	6					1
	6					1
	6					1
	6					1
	6					1
	6					1
	6					1
	6					1
	6					1
	6					1
	6					1
	6					1
	6					1
	6					1
	6					1
	6					1
	6					1
	6					1
	6					1
	6					1
	6					1
	6					1
	7					0
	7					0
	7					0
	7					0
	7					0
	7					0
	7					0
	7					0
	7					0
	7					0
	7					0
	7					0
	7					0
	7					0
	7					0
	7					0
	7					0
	7					0
	7					0
	7					0
	7					0
	7					0
	7					0
	7					0
	7					0
	7					0
	3						1
	3						1
	3						1
	4						1
	4						1
	4						1
	5						1
	5						1
	5						1
	5						1
	5						1
	5						1
	6						1
	6						1
	6						1
	6						1
	6						1
	6						1
	6						1
	6						1
	6						1
	6						1
	6						1
	7						0
	7						0
	7						0
	7						0
	7						0
	7						0
	7						0
	7						0
	7						0
	7						0
	7						0
	7						0
	7						0
	7						0
	7						0
	7						0
	7						0
	7						0
	7						0
	7						0
	7						0
	7						0
	7						0
	7						0
	7						0
	7						0
	7						0
	7						0
	7						0
	7						0
	7						0
	7						0
	7						0
	7						0
	7						0
	7						0
	7						0

[truncated: 2 more sheets: S3 Figure, S4 Figure]
